# Supplementary material for: Chemotherapy diminishes lipid storage capacity of adipose tissue in a preclinical model of colon cancer
Source: Lipids Health Dis. 2017 Dec 19;16:247. doi: 10.1186/s12944-017-0638-8 (PMC5735884; doi:10.1186/s12944-017-0638-8)
Supplement: Supplementary file 1 — Lipid metabolism proteins differentially expressed in tumour-bearing animals compared to the reference animals. (XLS 43 kb) [file 12944_2017_638_MOESM1_ESM.xls]

## Sheet: Sheet0
© 2000-2016 QIAGEN. All rights reserved.
Exp Fold Change	ID	Notes	Symbol	Entrez Gene Name	Location	Type(s)	Drug(s)
-4.308	P07871		ACAA1	acetyl-CoA acyltransferase 1	Cytoplasm	enzyme	trimetazidine
-7.102	P11497		ACACA	acetyl-CoA carboxylase alpha	Cytoplasm	enzyme
-3.507	P45953		ACADVL	acyl-CoA dehydrogenase, very long chain	Cytoplasm	enzyme
-2.591	P17764		ACAT1	acetyl-CoA acetyltransferase 1	Cytoplasm	enzyme
-8.909	Q5XI22		ACAT2	acetyl-CoA acetyltransferase 2	Cytoplasm	enzyme
-5.706	P16638		ACLY	ATP citrate lyase	Cytoplasm	enzyme
-4.475	Q6AYS7		ACY1	aminoacylase 1	Cytoplasm	peptidase
-3.468	P29410		AK2	adenylate kinase 2	Cytoplasm	kinase
-3.190	P29411		AK3	adenylate kinase 3	Cytoplasm	kinase
-3.148	Q8CG45		AKR7A2	aldo-keto reductase family 7, member A2	Cytoplasm	enzyme
-5.134	P06214		ALAD	aminolevulinate dehydratase	Cytoplasm	enzyme	delta-aminolevulinic acid
-2.252	P05065		ALDOA	aldolase, fructose-bisphosphate A	Cytoplasm	enzyme
-2.472	P09117		ALDOC	aldolase, fructose-bisphosphate C	Cytoplasm	enzyme
-1.801	P07150		ANXA1	annexin A1	Plasma Membrane	enzyme	hydrocortisone, hydrocortisone/prednisone, hydrocortisone/mitoxantrone
-1.803	P14669		ANXA3	annexin A3	Cytoplasm	enzyme
-2.017	Q7TP48		APMAP	adipocyte plasma membrane associated protein	Plasma Membrane	enzyme
-2.078	Q06647		ATP5O	ATP synthase, H+ transporting, mitochondrial F1 complex, O subunit	Cytoplasm	transporter
-3.393	Q5U2Q3		C11orf54	chromosome 11 open reading frame 54	Nucleus	enzyme
-7.399	Q66HG6		CA5B	carbonic anhydrase 5B	Cytoplasm	enzyme	methazolamide, hydrochlorothiazide, acetazolamide, trichloromethiazide, chlorothiazide, chlorthalidone, benzthiazide, sulfacetamide, topiramate
-2.133	P35565		CANX	calnexin	Cytoplasm	other
2.351	Q6AYC4		CAPG	capping actin protein, gelsolin like	Nucleus	other
-2.902	Q64537		CAPNS1	calpain small subunit 1	Cytoplasm	peptidase
-1.664	Q3T1K5		CAPZA2	capping actin protein of muscle Z-line alpha subunit 2	Cytoplasm	other
-2.305	P04762		CAT	catalase	Cytoplasm	enzyme	fomepizole
-2.152	P07335		CKB	creatine kinase B	Cytoplasm	kinase
5.856	Q68FS2		COPS4	COP9 signalosome subunit 4	Cytoplasm	other
-8.741	Q68FT1		COQ9	coenzyme Q9	Cytoplasm	other
7.379	Q91ZN1		CORO1A	coronin 1A	Cytoplasm	other
-2.060	P11240		COX5A	cytochrome c oxidase subunit 5A	Cytoplasm	enzyme
-15.689	P18886		CPT2	carnitine palmitoyltransferase 2	Cytoplasm	enzyme	perhexiline
-2.158	Q8VHF5		CS	citrate synthase	Cytoplasm	enzyme
-2.474	P20070		Cyb5r3	cytochrome b5 reductase 3	Other	enzyme
-2.469	P11030		DBI	diazepam binding inhibitor (GABA receptor modulator, acyl-CoA binding protein)	Cytoplasm	other
-6.748	P08461		DLAT	dihydrolipoamide S-acetyltransferase	Cytoplasm	enzyme
-2.342	P31430		DPEP1	dipeptidase 1 (renal)	Cytoplasm	peptidase	cilastatin
-2.415	Q6AYG5		ECHDC1	ethylmalonyl-CoA decarboxylase 1	Cytoplasm	enzyme
-2.710	P14604		ECHS1	enoyl-CoA hydratase, short chain, 1, mitochondrial	Cytoplasm	enzyme
-2.191	Q641Z6		EHD1	EH domain containing 1	Cytoplasm	other
-1.785	P04764		ENO1	enolase 1	Cytoplasm	enzyme
-1.976	P15429		ENO3	enolase 3	Cytoplasm	enzyme
-1.797	P52555		ERP29	endoplasmic reticulum protein 29	Cytoplasm	transporter
-2.438	P13803		ETFA	electron transfer flavoprotein alpha subunit	Cytoplasm	transporter
-22.600	P02692		FABP1	fatty acid binding protein 1	Cytoplasm	transporter
-2.000	P25093		FAH	fumarylacetoacetate hydrolase (fumarylacetoacetase)	Cytoplasm	enzyme
-7.796	P12785		FASN	fatty acid synthase	Cytoplasm	enzyme	TVB-2640, orlistat, cerulenin
-5.282	P05369		FDPS	farnesyl diphosphate synthase	Cytoplasm	enzyme	alendronate/cholecalciferol, zoledronic acid, minodronate, ibandronic acid, risedronic acid, alendronic acid, pamidronic acid
-2.616	P14408		FH	fumarate hydratase	Cytoplasm	enzyme
-2.302	P04797		GAPDH	glyceraldehyde-3-phosphate dehydrogenase	Cytoplasm	enzyme
-64.000	Q5I0P2		GCSH	glycine cleavage system protein H	Cytoplasm	enzyme
-2.833	O35077		GPD1	glycerol-3-phosphate dehydrogenase 1	Cytoplasm	enzyme
-2.918	P25409		GPT	glutamic-pyruvate transaminase (alanine aminotransferase)	Cytoplasm	enzyme
1.858	P23764		GPX3	glutathione peroxidase 3	Extracellular Space	enzyme
-2.449	O88644		Grifin	galectin-related inter-fiber protein	Plasma Membrane	other
-2.140	P04905		GSTM5	glutathione S-transferase mu 5	Cytoplasm	enzyme
2.135	Q9Z1A6		HDLBP	high density lipoprotein binding protein	Nucleus	transporter
-3.054	P29266		HIBADH	3-hydroxyisobutyrate dehydrogenase	Cytoplasm	enzyme
-1.877	P27605		HPRT1	hypoxanthine phosphoribosyltransferase 1	Cytoplasm	enzyme	6-mercaptopurine, thioguanine, azathioprine, cyclophosphamide/cytarabine/6-mercaptopurine
-3.223	Q6P7R8		HSD17B12	hydroxysteroid (17-beta) dehydrogenase 12	Cytoplasm	enzyme
-2.196	P26772		HSPE1	heat shock protein family E (Hsp10) member 1	Cytoplasm	enzyme
-1.683	P41562		IDH1	isocitrate dehydrogenase (NADP(+)) 1, cytosolic	Cytoplasm	enzyme
-2.240	P56574		IDH2	isocitrate dehydrogenase (NADP(+)) 2, mitochondrial	Cytoplasm	enzyme
-2.451	Q99NA5		IDH3A	isocitrate dehydrogenase 3 (NAD(+)) alpha	Cytoplasm	enzyme
-1.928	P12007		IVD	isovaleryl-CoA dehydrogenase	Cytoplasm	enzyme
2.266	P08932	D	Kng1/Kng1l1	kininogen 1	Extracellular Space	other
64.000	Q5BJY9		KRT18	keratin 18	Cytoplasm	other
-1.947	P15304		LIPE	lipase E, hormone sensitive type	Cytoplasm	enzyme
-1.899	P51886		LUM	lumican	Extracellular Space	other
-35.980	P21396		MAOA	monoamine oxidase A	Cytoplasm	enzyme	ladostigil, CX-1370, moclobemide, MAO-A inhibitor, phentermine/topiramate, fenfluramine/phentermine, methamphetamine, dextroamphetamine, procainamide, tranylcypromine, phenelzine, iproniazid, isocarboxazid, phentermine, benzphetamine, N-(2-indanyl)glycinamide
-3.199	P04636		MDH2	malate dehydrogenase 2	Cytoplasm	enzyme
-8.150	P13697		ME1	malic enzyme 1	Cytoplasm	enzyme
-2.527	Q8R431		MGLL	monoglyceride lipase	Plasma Membrane	enzyme
-64.000	P38718		MPC2	mitochondrial pyruvate carrier 2	Plasma Membrane	other
-2.561	P97532		MPST	mercaptopyruvate sulfurtransferase	Cytoplasm	enzyme
-1.772	P00406		MT-CO2	cytochrome c oxidase subunit II	Cytoplasm	enzyme
-1.970	P13832		MYL12B	myosin light chain 12B	Cytoplasm	other
-4.307	Q8VBU2		NDRG2	NDRG family member 2	Cytoplasm	other
-4.214	Q5BK63		NDUFA9	NADH:ubiquinone oxidoreductase subunit A9	Cytoplasm	enzyme
-2.516	P19234		NDUFV2	NADH:ubiquinone oxidoreductase core subunit V2	Cytoplasm	enzyme
-2.503	P08460		NID1	nidogen 1	Extracellular Space	other
-5.566	B5DFC9		NID2	nidogen 2	Extracellular Space	other
-1.958	Q6P686		OSTF1	osteoclast stimulating factor 1	Nucleus	transcription regulator
-1.575	O88767		PARK7	Parkinsonism associated deglycase	Nucleus	enzyme
-3.119	P52873		PC	pyruvate carboxylase	Cytoplasm	enzyme
-3.662	P07633		PCCB	propionyl-CoA carboxylase beta subunit	Cytoplasm	enzyme
-3.275	P07379		PCK1	phosphoenolpyruvate carboxykinase 1	Cytoplasm	kinase
-3.036	P26284		PDHA1	pyruvate dehydrogenase (lipoamide) alpha 1	Cytoplasm	enzyme
-3.907	P49432		PDHB	pyruvate dehydrogenase (lipoamide) beta	Cytoplasm	enzyme
-1.899	P25113		PGAM1	phosphoglycerate mutase 1	Cytoplasm	phosphatase
-2.435	P85968		PGD	phosphogluconate dehydrogenase	Cytoplasm	enzyme
-2.550	P85971		PGLS	6-phosphogluconolactonase	Cytoplasm	enzyme
-2.445	P67779		PHB	prohibitin	Nucleus	transcription regulator
-1.949	Q5XIH7		PHB2	prohibitin 2	Cytoplasm	transcription regulator
-2.048	Q9Z0V6		PRDX3	peroxiredoxin 3	Cytoplasm	enzyme
-1.761	O35244		PRDX6	peroxiredoxin 6	Cytoplasm	enzyme
-2.050	Q9EQP5		PRELP	proline/arginine-rich end leucine-rich repeat protein	Extracellular Space	other
-2.096	P48004		PSMA7	proteasome subunit alpha 7	Cytoplasm	peptidase
-2.429	Q5BK81		PTGR2	prostaglandin reductase 2	Cytoplasm	enzyme
-1.942	P86252		PURA	purine-rich element binding protein A	Nucleus	transcription regulator
-7.103	P09811		PYGL	phosphorylase, glycogen, liver	Cytoplasm	enzyme
-23.553	P52759		RIDA	reactive intermediate imine deaminase A homolog	Cytoplasm	enzyme
2.784	Q63507		RPL14	ribosomal protein L14	Cytoplasm	other
64.000	P62243		RPS8	ribosomal protein S8	Cytoplasm	other
-1.593	P38983		RPSA	ribosomal protein SA	Cytoplasm	translation regulator
-1.738	P11915		SCP2	sterol carrier protein 2	Cytoplasm	transporter
-3.365	P21913		SDHB	succinate dehydrogenase complex iron sulfur subunit B	Cytoplasm	enzyme
-6.258	P61621		SEC61A1	Sec61 translocon alpha 1 subunit	Cytoplasm	transporter
-4.856	P32089		Slc25a1	solute carrier family 25 (mitochondrial carrier, citrate transporter), member 1	Cytoplasm	transporter
-3.153	Q05962		SLC25A4	solute carrier family 25 member 4	Cytoplasm	transporter	clodronic acid
-3.337	Q09073		SLC25A5	solute carrier family 25 member 5	Cytoplasm	transporter	clodronic acid
-7.756	P19357		SLC2A4	solute carrier family 2 member 4	Plasma Membrane	transporter
-19.822	F1LNJ2		SNRNP200	small nuclear ribonucleoprotein U5 subunit 200	Nucleus	enzyme
-2.588	P31232		TAGLN	transgelin	Cytoplasm	other
-6.404	P04143		THRSP	thyroid hormone responsive	Nucleus	other
-3.446	P50137		TKT	transketolase	Cytoplasm	enzyme
-2.057	Q5XIP9		TMEM43	transmembrane protein 43	Nucleus	other
-3.596	P24329		TST	thiosulfate sulfurtransferase	Cytoplasm	enzyme
-64.000	Q920J4		TXNL1	thioredoxin like 1	Cytoplasm	enzyme
-3.575	Q68FY0		UQCRC1	ubiquinol-cytochrome c reductase core protein I	Cytoplasm	enzyme
-2.917	P32551		UQCRC2	ubiquinol-cytochrome c reductase core protein II	Cytoplasm	enzyme
-6.493	P20788		UQCRFS1	ubiquinol-cytochrome c reductase, Rieske iron-sulfur polypeptide 1	Cytoplasm	enzyme
-2.898	Q9Z2L0		VDAC1	voltage dependent anion channel 1	Cytoplasm	ion channel
